# Supplementary material for: Multiple mechanisms link prestimulus neural oscillations to sensory responses
Source: eLife. 2019 Jun 12;8:e43620. doi: 10.7554/eLife.43620 (PMC6561703; doi:10.7554/eLife.43620)
Supplement: Figure 1—source data 1. [file elife-43620-fig1-data1.m]

clc
close all
clear all
%% Creating time vector
t=1:1000; %t=1:1029;
sf=1000;
t=t/sf;
% Creating A(t) modulating function
W1=tukeywin(200*3,1);
W2=tukeywin(400*3,1);
W12=[W1(1:301)' W2(598:end)'];
W12m=(1-W12);
M(1:125)=ones(1,125);
M(126:(125+length(W12m)))=W12m;
M=M(1:1000);

%zero-mean oscillations
x=cos(2*pi*t*10); %sine wave
zeroX1=x.*M;%amplitude modulation of zero-mean oscillation
zeroX1 = [x(1:300)  zeroX1]; % add prestimulus window: x(1:300)

%non-zero-mean oscillations
r=-1;% offset/non-zero mean
ur_X1=((x)+r);
nzeroX1=ur_X1.*M; %amplitude modulation of non-zero-mean oscillation
nzeroX1 = [ur_X1(1:300)  nzeroX1]; % add prestimulus window
nzeroM = [ones(1,300)  M];
prestim_time=fliplr(t(1)-t(1:300));
tme=[prestim_time t]*1000;
%%
x_points_late = [125, 125, 1000, 1000];
color_late = [0.7, 0.7, 0.7];
x_points_ealry = [0, 0, 125, 125];
y_points = [ -5, 5, 5, -5];
color_early = [0.1, 0.1, 0.1];

%% plot oscillatory activity
figure;
%zero-mean oscillations
subplot(3,2,1)
hold all
plot(tme,zeroX1*2.5, 'Color', [1 0.8 0])
plot(tme,zeroX1, 'b')
env=envelope(zeroX1);
plot(zeros(length(zeroX1)), '-b')
ylim([-5 5])
xlim([-300 length(M)])
ax = gca;
ax.XAxisLocation = 'origin';
ax.YAxisLocation = 'origin';
set(gca,'xtick',[])
set(gca,'xticklabel',[])
set(gca,'ytick',[])
set(gca,'yticklabel',[])

%non-zero-mean oscillations
subplot(3,2,2)
hold all
plot(tme, nzeroX1, 'b')
plot(tme, nzeroX1.*2.5,  'Color', [1 0.8 0])
plot(tme, (nzeroM.*-1), '-b')
plot(tme, (nzeroM.*-2.5), '-', 'Color', [1 0.8 0])
ylim([-5 5])
xlim([-300 length(M)])
ax = gca;
ax.XAxisLocation = 'origin';
ax.YAxisLocation = 'origin';
set(gca,'xtick',[])
set(gca,'xticklabel',[])
set(gca,'ytick',[])
set(gca,'yticklabel',[])

%% plot event-related oscillations (ERD/ERS)
%ERD for zero-mean oscillations
subplot(3,2,3)
hold all
plot(tme, envelope(zeroX1*2.5)-mean(envelope(zeroX1(1:300)*2.5)), 'Color', [1 0.8 0])
plot(tme, envelope(zeroX1*1)-mean(envelope(zeroX1(1:300)*1)), 'b')
ylim([-5 5])
xlim([-300 1000])
a = fill(x_points_ealry, y_points, color_early, 'EdgeColor', 'none');
hold on
b = fill(x_points_late, y_points, color_late, 'EdgeColor', 'none');
a.FaceAlpha = 0.1;
b.FaceAlpha = 0.1;
ax = gca;
ax.XAxisLocation = 'origin';
ax.YAxisLocation = 'origin';
set(gca,'xtick',[])
set(gca,'xticklabel',[])
set(gca,'ytick',[])
set(gca,'yticklabel',[])

%ERD for non-zero-mean oscillations
subplot(3,2,4)
hold all
plot(tme, envelope(zeroX1*2.5)-mean(envelope(zeroX1(1:300)*2.5)), 'Color', [1 0.8 0])
plot(tme, envelope(zeroX1*1)-mean(envelope(zeroX1(1:300)*1)), 'b')
ylim([-5 5])
xlim([-300 1000])
a = fill(x_points_ealry, y_points, color_early, 'EdgeColor', 'none');
hold on
b = fill(x_points_late, y_points, color_late, 'EdgeColor', 'none');
a.FaceAlpha = 0.1;
b.FaceAlpha = 0.1;
ax = gca;
ax.XAxisLocation = 'origin';
ax.YAxisLocation = 'origin';
set(gca,'xtick',[])
set(gca,'xticklabel',[])
set(gca,'ytick',[])
set(gca,'yticklabel',[])
set(0, 'DefaultFigureRenderer', 'painters');

%% plot event-related potentials
ERP=zeros(1,length(nzeroX1));
ERP(325:425)=x(325:425);
%ERP for zero-mean oscillations
subplot(3,2,5)
hold all
plot(tme, ERP.*-1, 'Color', [1 0.8 0])
plot(tme, ERP.*-2.5, 'b')
a = fill(x_points_ealry, y_points, color_early, 'EdgeColor', 'none');
hold on
b = fill(x_points_late, y_points, color_late, 'EdgeColor', 'none');
a.FaceAlpha = 0.1;
b.FaceAlpha = 0.1;
ylim([-5 5])
xlim([-300 1000])
ax = gca;
ax.XAxisLocation = 'origin';
ax.YAxisLocation = 'origin';
set(gca,'xtick',[])
set(gca,'xticklabel',[])
set(gca,'ytick',[])
set(gca,'yticklabel',[])

%ERP for non-zero-mean oscillations
subplot(3,2,6)
hold all
plot(tme, (nzeroM.*-2.5)-mean(nzeroM(1:300).*-2.5)+ERP.*-1, '-', 'Color', [1 0.8 0])
plot(tme, (nzeroM.*-1)-mean(nzeroM(1:300).*-1)+ERP.*-2.5, '-b')
ylim([-5 5])
xlim([-300 1000])
a = fill(x_points_ealry, y_points, color_early, 'EdgeColor', 'none');
hold on
b = fill(x_points_late, y_points, color_late, 'EdgeColor', 'none');
a.FaceAlpha = 0.1;
b.FaceAlpha = 0.1;
ax = gca;
ax.XAxisLocation = 'origin';
ax.YAxisLocation = 'origin';
set(gca,'xtick',[])
set(gca,'xticklabel',[])
set(gca,'ytick',[])
set(gca,'yticklabel',[])
legend('strong prestimulus power', 'weak prestimulus power')
